# Supplementary material for: Characterization of a ferroptosis and iron-metabolism related lncRNA signature in lung adenocarcinoma
Source: Cancer Cell Int. 2021 Jul 3;21:340. doi: 10.1186/s12935-021-02027-2 (PMC8254945; doi:10.1186/s12935-021-02027-2)
Supplement: Supplementary file 5 — Additional file 5: Table S1. Ferroptosis and iron-metabolism related genes. [file 12935_2021_2027_MOESM5_ESM.xlsx]

## Sheet: Sheet1
Ferroptosis and iron-metabolism related genes	Name
PRNP	prion protein
VDAC3	voltage dependent anion channel 3
CYBB	cytochrome b-245 beta chain
PCBP1	poly(rC) binding protein 1
PCBP2	poly(rC) binding protein 2
ACSL1	acyl-CoA synthetase long chain family member 1
ACSL5	acyl-CoA synthetase long chain family member 5
ACSL6	acyl-CoA synthetase long chain family member 6
ACSF2	Acyl-CoA synthetase family member 2
GCLM	glutamate-cysteine ligase modifier subunit
GSS	glutathione synthetase
MAP1LC3B	microtubule associated protein 1 light chain 3 beta
MAP1LC3C	microtubule associated protein 1 light chain 3 gamma
SAT2	spermidine/spermine N1-acetyltransferase family member 2
SLC11A2	solute carrier family 11 member 2
SLC39A14	solute carrier family 39 member 14
SLC39A8	solute carrier family 39 member 8
ALOX12	Arachidonate 12-lipoxygenase, 12S type
ALOX15	Arachidonate 15-lipoxygenase
CS	Citrate synthase
EMC2	ER membrane protein complex subunit 2
ALOX5	Arachidonate 5-lipoxygenase
NOX1	Nicotinamide adenine dinucleotide phosphate (NADPH) oxidase (NOX) 1
CYBB	Cytochrome b-245 beta chain
NOX3	Nicotinamide adenine dinucleotide phosphate (NADPH) oxidase (NOX) 3
NOX4	Nicotinamide adenine dinucleotide phosphate (NADPH) oxidase (NOX) 4
NOX5	Nicotinamide adenine dinucleotide phosphate (NADPH) oxidase (NOX) 5
DUOX1	Dual oxidase 1
DUOX2	Dual oxidase 2
G6PD	Glucose-6-phosphate dehydrogenase
PGD	Phosphoglycerate dehydrogenase
VDAC2	Valtage-dependent anion channels 2
PIK3CA	Phosphatidylinositol-4,5-bisphosphate 3-kinase catalytic subunit alpha
FLT3	Fms related tyrosine kinase 3
SCP2	Sterol carrier protein 2
TP53	Tumor protein p53
LPCAT3	Lysophosphatidylcholine acyltransferase 3
NRAS	NRAS proto-oncogene, GTPase
KRAS	KRAS proto-oncogene, GTPase
HRAS	HRas proto-oncogene, GTPase
TFR2	Transferrin receptor 2
SLC38A1	Solute carrier family 38 member 1
SLC1A5	Solute carrier family 1 member 5
CARS1	Cysteinyl-tRNA synthetase 1
KEAP1	Kelch like ECH associated protein 1
ATF3	Activating transcription factor 3
ATG5	Autophagy related 5
ATG7	Autophagy related 7
NCOA4	Nuclear receptor coactivator 4
ATF4	Activating transcription factor 4
ALOX12B	Arachidonate 12-lipoxygenase, 12R type
ALOX15B	Arachidonate 15-lipoxygenase type B
ALOXE3	Arachidonate lipoxygenase 3
PHKG2	Phosphorylase kinase catalytic subunit gamma 2
ACO1	Aconitase 1
GLS2	Glutaminase 2
ULK1	Unc-51 like autophagy activating kinase 1
ATG3	Autophagy related 3
ATG4D	Autophagy related 4D cysteine peptidase
BECN1	Beclin 1
MAP1LC3A	Microtubule associated protein 1 light chain 3 alpha
GABARAPL2	GABA type A receptor associated protein like 2
GABARAPL1	GABA type A receptor associated protein like 1
ATG16L1	Autophagy related 16 like 1
WIPI1	WD repeat domain, phosphoinositide interacting 1
WIPI2	WD repeat domain, phosphoinositide interacting 2
SNX4	Sorting nexin 4
ATG13	Autophagy related 13
ULK2	Unc-51 like autophagy activating kinase 2
SAT1	Spermidine/spermine N1-acetyltransferase 1
EGFR	Epidermal growth factor receptor
MAPK3	Mitogen-activated protein kinase 3
MAPK1	Mitogen-activated protein kinase 1
BID	BH3 interacting domain death agonist
ZEB1	Zinc finger E-box binding homeobox 1
DPP4	Dipeptidyl peptidase 4
CDKN2A	Cyclin dependent kinase inhibitor 2A
PEBP1	Phosphatidylethanolamine binding protein 1
SOCS1	Suppressor of cytokine signaling 1
CDO1	Cysteine dioxygenase type 1
MYB	MYB proto-oncogene, transcription factor
MAPK8	Mitogen-activated protein kinase 8
MAPK9	Mitogen-activated protein kinase 9
ATP5MC3	ATP synthase membrane subunit c locus 3
GOT1	Glutamic-oxaloacetic transaminase 1
PRKAA2	Protein kinase AMP-activated catalytic subunit alpha 2
PRKAA1	Protein kinase AMP-activated catalytic subunit alpha 1
BAP1	BRCA1 associated protein 1
ABCC1	ATP binding cassette subfamily C member 1
MIR6852	microRNA 6852
ACVR1B	Activin A receptor type 1B
TGFBR1	Transforming growth factor beta receptor 1
EPAS1	Endothelial PAS domain protein 1
HILPDA	Hypoxia inducible lipid droplet associated
IFNG	Interferon gamma
ANO6	Anoctamin 6
LPIN1	Lipin 1
CBS	Cystathionine beta-synthase
TNFAIP3	TNF alpha induced protein 3
TLR4	Toll like receptor 4
ATM	ATM serine/threonine kinase
YY1AP1	YY1 associated protein 1
EGLN2	Egl-9 family hypoxia inducible factor 2
MIOX	Myo-inositol oxygenase
TAZ	Tafazzin
MTDH	Metadherin
IDH1	Isocitrate dehydrogenase (NADP(+)) 1
SIRT1	Sirtuin 1
FBXW7	F-box and WD repeat domain containing 7
PANX1	Pannexin 1
DNAJB6	DnaJ heat shock protein family (Hsp40) member B6
BACH1	BTB domain and CNC homolog 1
ACSL4	Acyl-CoA synthetase long chain family member 4
LONP1	Lon peptidase 1, mitochondrial
CHAC1	ChaC glutathione specific gamma-glutamylcyclotransferase 1
AKR1C2	Aldo-keto reductase family 1 member C2
AKR1C3	Aldo-keto reductase family 1 member C3
RB1	RB transcriptional corepressor 1
CP	ceruloplasmin
HSF1	Heat shock transcription factor 1
GCLC	Glutamate-cysteine ligase catalytic subunit
SQSTM1	Sequestosome 1
NQO1	NAD(P)H quinone dehydrogenase 1
EIF2S1	Eukaryotic translation initiation factor 2 subunit 1
MUC1	Mucin 1, cell surface associated
MT1G	Metallothionein 1G
CISD1	CDGSH iron sulfur domain 1
FANCD2	FA complementation group D2
ELAVL1	ELAV like RNA binding protein 1
HSPA5	Heat shock protein family A (Hsp70) member 5
HELLS	Helicase, lymphoid specific
SCD	Stearoyl-CoA desaturase
FADS2	Fatty acid desaturase 2
SRC	SRC proto-oncogene, non-receptor tyrosine kinase
STAT3	Signal transducer and activator of transcription 3
PML	Promyelocytic leukemia
MTOR	Mechanistic target of rapamycin kinase
NFS1	NFS1 cysteine desulfurase
TP63	Tumor protein p63
CDKN1A	Cyclin dependent kinase inhibitor 1A
MIR137	microRNA 137
ENPP2	Ectonucleotide pyrophosphatase/phosphodiesterase 2
FH	Fumarate hydratase
CISD2	CDGSH iron sulfur domain 2
MIR9-1	microRNA 9-1
MIR9-2	microRNA 9-2
MIR9-3	microRNA 9-3
FTH1	Ferritin heavy chain 1
ISCU	Iron-sulfur cluster assembly enzyme
ACSL3	Acyl-CoA synthetase long chain family member 3
OTUB1	OTU deubiquitinase, ubiquitin aldehyde binding 1
CD44	CD44 molecule (Indian blood group)
BRD4	Bromodomain containing 4
PRDX6	Peroxiredoxin 6
MIR17	microRNA 17
NF2	Neurofibromin 2
ARNTL	Aryl hydrocarbon receptor nuclear translocator like
HIF1A	Hypoxia inducible factor 1 subunit alpha
JUN	Jun proto-oncogene, AP-1 transcription factor subunit
CA9	Carbonic anhydrase 9
TMBIM4	Transmembrane BAX inhibitor motif containing 4
PLIN2	Perilipin 2
MIR212	microRNA 212
Fer1HCH	Ferritin 1 Heavy Chain Homolog
AIFM2	Apoptosis inducing factor mitochondria associated 2
LAMP2	Lysosomal associated membrane protein 2
ZFP36	ZFP36 ring finger protein
PROM2	Prominin 2
CHMP5	Charged multivesicular body protein 5
CHMP6	Charged multivesicular body protein 6
AKR1C1	Aldo-keto reductase family 1 member C1
CAV1	Caveolin 1
GCH1	GTP cyclohydrolase 1
HPX	hemopexin
LTF	lactotransferrin
MT2A	metallothionein 2A
MYC	MYC proto-oncogene, bHLH transcription factor
SRI	sorcin
ABCG2	ATP binding cassette subfamily G member 2
CAND1	cullin associated and neddylation dissociated 1
CUL1	cullin 1
CYBRD1	cytochrome b reductase 1
FBXL5	F-box and leucine rich repeat protein 5
FLVCR1	FLVCR heme transporter 1
FTL	Ferritin light chain
NEDD8	NEDD8 ubiquitin like modifier
GLRX3	glutaredoxin 3
HEPH	hephaestin
FTMT	Ferritin mitochondrial
HMOX2	heme oxygenase 2
LCN2	lipocalin 2
MCOLN1	mucolipin TRP cation channel 1
RPS27A	ribosomal protein S27a
SKP1	S-phase kinase associated protein 1
SLC22A17	solute carrier family 22 member 17
SLC46A1	solute carrier family 46 member 1
STEAP2	STEAP2 metalloreductase
GPX4	Glutathione peroxidase 4
TCIRG1	T cell immune regulator 1, ATPase H+ transporting V0 subunit a3
UBA52	ubiquitin A-52 residue ribosomal protein fusion product 1
UBB	ubiquitin B
PTGS2	Prostaglandin-endoperoxide synthase 2
DUSP1	Dual specificity phosphatase 1
NOS2	Nitric oxide synthase 2
NCF2	Neutrophil cytosolic factor 2
MT3	Metallothionein 3
ALB	Albumin
TXNRD1	Thioredoxin reductase 1
SRXN1	Sulfiredoxin 1
GPX2	Glutathione peroxidase 2
BNIP3	BCL2 interacting protein 3
OXSR1	Oxidative stress responsive kinase 1
SELENOS	Selenoprotein S
ANGPTL7	Angiopoietin like 7
HFE	homeostatic iron regulator
DDIT4	DNA damage inducible transcript 4
ASNS	Asparagine synthetase (glutamine-hydrolyzing)
TSC22D3	TSC22 domain family member 3
DDIT3	DNA damage inducible transcript 3
JDP2	Jun dimerization protein 2
SLC1A4	Solute carrier family 1 member 4
PCK2	Phosphoenolpyruvate carboxykinase 2, mitochondrial
TXNIP	Thioredoxin interacting protein
VLDLR	Very low density lipoprotein receptor
GPT2	Glutamic--pyruvic transaminase 2
PSAT1	Phosphoserine aminotransferase 1
LURAP1L	Leucine rich adaptor protein 1 like
SLC7A5	Solute carrier family 7 member 5
HERPUD1	Homocysteine inducible ER protein with ubiquitin like domain 1
XBP1	X-box binding protein 1
HMGB1	High mobility group box 1
HMOX1	Heme oxygenase 1
ZNF419	Zinc finger protein 419
KLHL24	Kelch like family member 24
TRIB3	Tribbles pseudokinase 3
ZFP69B	ZFP69 zinc finger protein B
ATP6V1G2	ATPase H+ transporting V1 subunit G2
VEGFA	Vascular endothelial growth factor A
GDF15	Growth differentiation factor 15
TUBE1	Tubulin epsilon 1
ARRDC3	Arrestin domain containing 3
CEBPG	CCAAT enhancer binding protein gamma
SNORA16A	Small nucleolar RNA, H/ACA box 16A
RGS4	Regulator of G protein signaling 4
BLOC1S5-TXNDC5	BLOC1S5-TXNDC5 readthrough (NMD candidate)
KIM-1	Kidney injury molecule-1
IL6	Interleukin 6
CXCL2	C-X-C motif chemokine ligand 2
RELA	RELA proto-oncogene, NF-kB subunit
HSD17B11	Hydroxysteroid 17-beta dehydrogenase 11
AGPAT3	1-acylglycerol-3-phosphate O-acyltransferase 3
SETD1B	SET domain containing 1B, histone lysine methyltransferase
HSPB1	Heat shock protein family B (small) member 1
IREB2	Iron response element binding protein 2
MAPK14	Mitogen-activated protein kinase 14
MAFG	MAF bZIP transcription factor G
IL33	Interleukin 33
NFE2L2	Nuclear factor, erythroid 2 like 2
RPL8	Ribosomal protein L8
HAMP	Hepcidin antimicrobial peptide
SESN2	Sestrin 2
SLC3A2	Solute carrier family 3 member 2
DRD5	Dopamine receptor D5
DRD4	Dopamine receptor D4
MAP3K5	Mitogen-activated protein kinase kinase kinase 5
SLC2A1	Solute carrier family 2 member 1
SLC2A3	Solute carrier family 2 member 3
SLC2A6	Solute carrier family 2 member 6
SLC2A8	Solute carrier family 2 member 8
SLC2A12	Solute carrier family 2 member 12
SLC2A14	Solute carrier family 2 member 14
EIF2AK4	Eukaryotic translation initiation factor 2 alpha kinase 4
SLC40A1	Solute carrier family 40 member 1
SLC7A11	Solute carrier family 7 member 11
STEAP3	STEAP3 metalloreductase
TF	Transferrin
TFRC	Transferrin receptor
UBC	Ubiquitin C
TFAP2C	Transcription factor AP-2 gamma
SP1	Sp1 transcription factor
HBA1	Hemoglobin subunit alpha 1
NNMT	Nicotinamide N-methyltransferase
PLIN4	Perilipin 4
HIC1	HIC ZBTB transcriptional repressor 1
STMN1	Stathmin 1
RRM2	Ribonucleotide reductase regulatory subunit M2
CAPG	Capping actin protein, gelsolin like
HNF4A	Hepatocyte nuclear factor 4 alpha
NGB	Neuroglobin
YWHAE	Tyrosine 3-monooxygenase/tryptophan 5-monooxygenase activation protein epsilon
GABPB1	GA binding protein transcription factor subunit beta 1
AURKA	Aurora kinase A
MIR4715	microRNA 4715
RIPK1	Receptor interacting serine/threonine kinase 1
PRDX1	Peroxiredoxin 1
MIR30B	microRNA 30b
