# Supplementary material for: Characterization of a ferroptosis and iron-metabolism related lncRNA signature in lung adenocarcinoma
Source: Cancer Cell Int. 2021 Jul 3;21:340. doi: 10.1186/s12935-021-02027-2 (PMC8254945; doi:10.1186/s12935-021-02027-2)
Supplement: Supplementary file 6 — Additional file 6: Table S2. Primers sequences in qRT-PCR. [file 12935_2021_2027_MOESM6_ESM.xlsx]

## Sheet: Sheet1
Primers sequences in qRT-PCR
	Forward sequence	Reverse sequence
GAPDH	GCACCGTCAAGGCTGAGAAC	TGGTGAAGACGCCAGTGGA
ARHGEF26-AS1	AATTGCAGCTTAGGAAGCCCT	CACTGCCTTCACTTGGGAAC
LINC01137	GATGAAGCTACGTACGGCCA	CCGCAGAACAAAAAGCTCCC
MGC32805	GCAGACAAATCCTGCCCTGAT	GGGGAGGGGGACACCATTAC
TMPO-AS1	GCAGTTTAAAAGGCGCTGGG	AAAGCAGTACGACCTGTCCC
LINC00324	TGTGGATGACAGTGTTCGGG	ACGCTGACCAGAAACCGTAC
LINC01116	GAATGGCAAAGCACTTGGGG	AGCTCTCCTTGCAGGTAGGT
