# Supplementary material for: Characterization of a ferroptosis and iron-metabolism related lncRNA signature in lung adenocarcinoma
Source: Cancer Cell Int. 2021 Jul 3;21:340. doi: 10.1186/s12935-021-02027-2 (PMC8254945; doi:10.1186/s12935-021-02027-2)
Supplement: Supplementary file 7 — Additional file 7: Table S3. 118 Ferroptosis and iron-metabolism related lncRNAs. [file 12935_2021_2027_MOESM7_ESM.xlsx]

## Sheet: Sheet1
118 Ferroptosis and iron-metabolism related lncRNAs
ARHGAP5-AS1
BOLA3-AS1
PRKAG2-AS1
HCP5
LINC00665
SCAMP1-AS1
LINC01419
FAM13A-AS1
RAB30-AS1
ST8SIA6-AS1
ARHGEF26-AS1
ALMS1-IT1
RRN3P2
EGOT
LINC00261
LINC00623
SOCS2-AS1
TMPO-AS1
IDH1-AS1
NPTN-IT1
LINC01270
USP46-AS1
TOLLIP-AS1
LINC01116
ANKRD10-IT1
TRG-AS1
PXN-AS1
LINC00857
RNASEH1-AS1
JPX
A2M-AS1
FLJ45513
UNC5B-AS1
MIR100HG
PCAT6
ZEB1-AS1
C6orf99
GABPB1-AS1
NKX2-1-AS1
LINC00324
ZFAS1
DLEU2
HOTAIRM1
MIAT
CKMT2-AS1
DLGAP1-AS2
MAGI2-AS3
OTUD6B-AS1
LINC00662
CRNDE
HAGLR
NNT-AS1
RASSF8-AS1
MCF2L-AS1
ASH1L-AS1
DSCAM-AS1
EPB41L4A-AS1
ZNF790-AS1
DANCR
DNM3OS
HOXB-AS1
MIR31HG
PAXIP1-AS1
LINC01137
LINC01215
LINC00115
LINC00942
LOXL1-AS1
LINC00342
C8orf31
PWAR6
LINC01094
SNHG17
SOX21-AS1
NR2F1-AS1
EP300-AS1
LINC00909
RBPMS-AS1
TAPT1-AS1
LINC00339
LINC01003
LINC00893
TP53TG1
HCG11
THAP9-AS1
MGC32805
LINC01133
RNF157-AS1
MIR205HG
SNHG19
SFTA1P
LINC00467
POU6F2-AS2
TNRC6C-AS1
TMEM44-AS1
NUTM2A-AS1
PRRT3-AS1
PITPNA-AS1
RAP2C-AS1
TRAM2-AS1
RPARP-AS1
MALAT1
GATA6-AS1
ATP13A4-AS1
MBNL1-AS1
RUSC1-AS1
LHFPL3-AS2
ITGB2-AS1
DLEU1
C20orf197
LINC00973
SERTAD4-AS1
LINC00526
MIR210HG
CLDN10-AS1
FTX
LINC00847
ERVH48-1
