# Supplementary material for: Characterization of a ferroptosis and iron-metabolism related lncRNA signature in lung adenocarcinoma
Source: Cancer Cell Int. 2021 Jul 3;21:340. doi: 10.1186/s12935-021-02027-2 (PMC8254945; doi:10.1186/s12935-021-02027-2)
Supplement: Supplementary file 8 — Additional file 8: Table S4. The results of univariate and multivariate Cox regression analysis performed to compare prognostic value of previously published signatures with LncSig developed in this study. [file 12935_2021_2027_MOESM8_ESM.xlsx]

## Sheet: Sheet1
Table S4.The results of univariate and multivariate Cox regression analysis performed to compare prognostic value of previously published signatures with LncSig developed in this study.
			Univariate Cox regression analysis				Univariate Cox regression analysis
Study	Number of lncRnAs	LncRNAs List	HR	HR.95L	HR.95H	P-value	HR	HR.95L	HR.95H	P-value
LncSig	7	ARHGEF26-AS1	1.34614	1.24949	1.45027	5.32199e-15	1.27315	1.17469	1.37987	4.09059e-09
		TMPO-AS1
		MGC32805
		LINC01116
		LINC01137
		C20orf197
		LINC00324
ZhangLncSig	6	LINC02323	1.15901	0.979218	1.37182	0.0862006	1.19206	1.19206	1.44165	0.0701025
		ZNF649.AS1
		HNF4A.AS1
		LINC01819
		FAM222A.AS1
		LINC00672
ZhouLncSig	13	AC010999.2	1.59814	1.40413	1.81897	1.2491e-12	1.54085	1.34555	1.7645	4.05188e-10
		AC084117.1
		AC016747.2
		LINC01338
		AL356608.1
		AL162632.3
		SEMA6A-AS2
		AC012213.2
		LINC01691
		AC034102.8
		TMPO-AS1
		AL121829.2
		AC069542.1
JinLncSig	7	AC092794.1	2.04703	1.35237	3.09849	0.000706034	2.04703	1.35237	3.09849	0.000706034
		AL034397.3
		AC069023.1
		AP000695.1
		AC091057.1
		HLA-DQB1-AS1
		HSPC324
